# Supplementary material for: Methylation in Mycobacterium tuberculosis is lineage specific with associated mutations present globally
Source: Sci Rep. 2018 Jan 9;8:160. doi: 10.1038/s41598-017-18188-y (PMC5760664; doi:10.1038/s41598-017-18188-y)
Supplement: Supplementary file 2 — Supplementary Dataset 1 [file 41598_2017_18188_MOESM2_ESM.xlsx]

## Sheet: genes
Start	End	No. Genes	Genes	Lineage1	Lineage2	Lineage3	Lineage4	Lineage5	Lineage6	Known RD
29722	36610	7	Rv0026-bioF2	-	-	-	-	-	WBB1458_05-01296-1
79486	83983	4	Rv0071-Rv0074	-	WBB1456_11-00225-4,WBB445_ARS7496	-	-	-	-	RD105
149533	150996	1	PE_PGRS2-PE_PGRS2	-	-	-	-	-	WBB1457_IB_036-1,WBB1460_E13-13014-2,WBB1458_05-01296-1,WBB447_G67,WBB1451_04-00887-2,WBB1459_E14_22547-1	RD701
264067	267764	3	Rv0221-Rv0223c	-	-	-	-	-	WBB1457_IB_036-1,WBB1460_E13-13014-2,WBB1458_05-01296-1,WBB447_G67,WBB1451_04-00887-2,WBB1459_E14_22547-1	RD10
333437	339073	2	PE_PGRS3-PE_PGRS4	-	WBB445_ARS7496	-	-	-	WBB1457_IB_036-1,WBB1458_05-01296-1,WBB447_G67,WBB1451_04-00887-2
336560	339073	1	PE_PGRS4-PE_PGRS4	-	WBB1456_11-00225-4	-	-	-	-
889072	891482	3	Rv0795-Rv0797	-	-	CHIN_26105	-	-	-
889072	890333	2	Rv0795-Rv0796	-	WBB1456_11-00225-4,WBB445_ARS7496	-	WBB446_ARS7884,WBB448_HPV115_08	WBB1453_11-00429-1,WBB1454_IB091-1	WBB1457_IB_036-1,WBB1460_E13-13014-2,WBB1458_05-01296-1,WBB447_G67,WBB1451_04-00887-2,WBB1459_E14_22547-1
889347	891482	2	Rv0796-Rv0797	-	-	-	WBB1452_10-01964-2	-	-
1188421	1192148	2	PE_PGRS19-PE_PGRS20	WBB1009_SL1875,WBB1008_SL1975,WBB1007_LQ1975	-	-	-	-	-
1380684	1388628	8	sugC-Rv1245c	-	-	-	-	-	WBB1451_04-00887-2
1501599	1504365	4	Rv1333-cysM	-	-	-	-	WBB1453_11-00429-1	-
1519200	1524820	4	Rv1353c-Rv1356c	-	-	-	WBB1452_10-01964-2	-	-
1541994	1543255	2	Rv1369c-Rv1370c	WBB1009_SL1875,WBB1008_SL1975,WBB1007_LQ1975	WBB1456_11-00225-4,WBB445_ARS7496	CHIN_26105	WBB1452_10-01964-2,WBB446_ARS7884,WBB448_HPV115_08	WBB1453_11-00429-1,WBB1454_IB091-1	WBB1457_IB_036-1,WBB1460_E13-13014-2,WBB1458_05-01296-1,WBB447_G67,WBB1451_04-00887-2,WBB1459_E14_22547-1
1579598	1581969	3	Rv1403c-Rv1405c	-	WBB445_ARS7496	-	-	-	-
1630638	1638229	3	PE_PGRS27-PE_PGRS28	-	-	-	-	-	WBB1458_05-01296-1
1682157	1718696	35	mutA-Rv1523	-	-	-	-	WBB1454_IB091-1	-
1718726	1722060	3	Rv1524-Rv1526c	WBB1009_SL1875,WBB1008_SL1975,WBB1007_LQ1975	-	-	-	-	-
1779194	1789163	16	Rv1572c-Rv1587c	-	WBB445_ARS7496	-	WBB446_ARS7884,WBB448_HPV115_08	-	WBB1457_IB_036-1,WBB1460_E13-13014-2,WBB1458_05-01296-1,WBB447_G67,WBB1451_04-00887-2,WBB1459_E14_22547-1
1779194	1789836	17	Rv1572c-Rv1588c	-	WBB1456_11-00225-4	-	-	-	-
1875304	1881684	1	pks7-pks7	-	-	-	-	-	WBB1458_05-01296-1,WBB447_G67,WBB1451_04-00887-2,WBB1459_E14_22547-1
1892270	1899916	9	cyp139-Rv1674c	-	-	-	-	-	WBB1460_E13-13014-2
1957677	1959233	1	gabD2-gabD2	WBB1009_SL1875,WBB1008_SL1975,WBB1007_LQ1975	-	-	-	-	-
1973630	1984775	7	Rv1747-PPE24	-	-	-	-	-	WBB1457_IB_036-1
1981614	1989566	6	PPE24-cut1	-	-	-	-	WBB1454_IB091-1	-
1984979	1998515	12	Rv1754c-Rv1765c	-	WBB445_ARS7496	-	-	-	-	RD152
1984979	1987696	2	Rv1754c-plcD	-	WBB1456_11-00225-4	-	WBB446_ARS7884,WBB448_HPV115_08	-	-
1987745	1989566	3	Rv1756c-cut1	WBB1009_SL1875,WBB1008_SL1975,WBB1007_LQ1975	-	CHIN_26105	WBB1452_10-01964-2	-	WBB1457_IB_036-1,WBB1460_E13-13014-2,WBB1458_05-01296-1,WBB447_G67,WBB1451_04-00887-2,WBB1459_E14_22547-1
1987745	1992577	4	Rv1756c-wag22	-	WBB1456_11-00225-4	-	WBB446_ARS7884,WBB448_HPV115_08	-	-
1989833	1997413	6	wag22-Rv1764	-	WBB1456_11-00225-4	-	WBB446_ARS7884,WBB448_HPV115_08	-	-
1989833	1994661	2	wag22-Rv1760	-	-	-	-	WBB1453_11-00429-1	-
1996152	1998515	3	Rv1763-Rv1765c	WBB1009_SL1875,WBB1008_SL1975,WBB1007_LQ1975	-	CHIN_26105	WBB1452_10-01964-2	WBB1453_11-00429-1,WBB1454_IB091-1	WBB1457_IB_036-1,WBB1460_E13-13014-2,WBB1458_05-01296-1,WBB447_G67,WBB1451_04-00887-2,WBB1459_E14_22547-1
1996427	1998515	2	Rv1764-Rv1765c	-	WBB1456_11-00225-4	-	WBB446_ARS7884,WBB448_HPV115_08	-	-
2151433	2167311	13	aao-PPE34	-	-	-	-	-	WBB1458_05-01296-1
2162932	2167311	1	PPE34-PPE34	-	WBB445_ARS7496	-	-	-	-
2207700	2220800	14	yrbE3A-Rv1977	-	-	-	-	-	WBB1457_IB_036-1,WBB1460_E13-13014-2,WBB1458_05-01296-1,WBB447_G67,WBB1451_04-00887-2,WBB1459_E14_22547-1
2219754	2223164	3	Rv1977-Rv1979c	-	-	-	-	WBB1453_11-00429-1,WBB1454_IB091-1	-
2234991	2242876	6	ctpG-ctpF	-	-	-	WBB446_ARS7884,WBB448_HPV115_08	-	-
2234991	2239957	5	ctpG-Rv1996	-	-	-	-	WBB1453_11-00429-1,WBB1454_IB091-1	-
2234991	2245138	8	ctpG-Rv1999c	-	WBB1456_11-00225-4	-	-	-	-
2317169	2320753	1	cobN-cobN	-	-	CHIN_26105	-	-	-
2328974	2332879	4	cobL-Rv2075c	-	-	-	-	WBB1453_11-00429-1,WBB1454_IB091-1	WBB1457_IB_036-1,WBB1460_E13-13014-2,WBB1458_05-01296-1,WBB447_G67,WBB1451_04-00887-2,WBB1459_E14_22547-1
2343027	2346180	4	Rv2085-pknJ	-	-	-	-	WBB1454_IB091-1	-
2360240	2364107	2	helZ-Rv2102	-	-	-	WBB1452_10-01964-2	-	-
2365465	2366726	2	Rv2105-Rv2106	WBB1009_SL1875,WBB1008_SL1975,WBB1007_LQ1975	WBB1456_11-00225-4,WBB445_ARS7496	CHIN_26105	WBB1452_10-01964-2,WBB446_ARS7884,WBB448_HPV115_08	WBB1453_11-00429-1,WBB1454_IB091-1	WBB1457_IB_036-1,WBB1460_E13-13014-2,WBB1458_05-01296-1,WBB447_G67,WBB1451_04-00887-2,WBB1459_E14_22547-1
2430159	2431420	2	Rv2167c-Rv2168c	WBB1009_SL1875,WBB1008_SL1975,WBB1007_LQ1975	WBB1456_11-00225-4,WBB445_ARS7496	CHIN_26105	WBB1452_10-01964-2,WBB446_ARS7884,WBB448_HPV115_08	WBB1453_11-00429-1,WBB1454_IB091-1	WBB1457_IB_036-1,WBB1460_E13-13014-2,WBB1458_05-01296-1,WBB447_G67,WBB1451_04-00887-2,WBB1459_E14_22547-1
2544698	2552939	12	lppN-Rv2280	-	-	-	WBB1452_10-01964-2	-	-
2549124	2551326	3	Rv2277c-Rv2279	WBB1009_SL1875,WBB1008_SL1975,WBB1007_LQ1975	WBB1456_11-00225-4,WBB445_ARS7496	CHIN_26105	WBB446_ARS7884,WBB448_HPV115_08	WBB1453_11-00429-1,WBB1454_IB091-1	WBB1457_IB_036-1,WBB1460_E13-13014-2,WBB1458_05-01296-1,WBB447_G67,WBB1451_04-00887-2,WBB1459_E14_22547-1
2554938	2559569	5	Rv2282c-Rv2286c	WBB1009_SL1875	-	-	-	-	-
2628781	2632075	2	plcB-plcA	WBB1009_SL1875,WBB1008_SL1975,WBB1007_LQ1975	-	-	-	-	-
2632923	2635592	2	PPE38-PPE39	-	WBB1456_11-00225-4,WBB445_ARS7496	-	-	-	-
2634528	2636889	3	PPE39-Rv2355	WBB1009_SL1875,WBB1008_SL1975,WBB1007_LQ1975	-	CHIN_26105	WBB1452_10-01964-2	WBB1453_11-00429-1,WBB1454_IB091-1	WBB1460_E13-13014-2,WBB1458_05-01296-1,WBB1451_04-00887-2,WBB1459_E14_22547-1
2647060	2649974	3	Rv2366c-phoH1	-	-	-	-	-	WBB447_G67
2784657	2785918	2	Rv2479c-Rv2480c	WBB1009_SL1875,WBB1008_SL1975,WBB1007_LQ1975	WBB1456_11-00225-4,WBB445_ARS7496	CHIN_26105	WBB1452_10-01964-2,WBB446_ARS7884,WBB448_HPV115_08	WBB1453_11-00429-1,WBB1454_IB091-1	WBB1457_IB_036-1,WBB1460_E13-13014-2,WBB1458_05-01296-1,WBB447_G67,WBB1451_04-00887-2,WBB1459_E14_22547-1
2969942	2981190	17	valU-Rv2660c	-	-	-	-	-	WBB1458_05-01296-1,WBB1459_E14_22547-1
2970123	2981190	16	Rv2645-Rv2660c	WBB1009_SL1875,WBB1008_SL1975,WBB1007_LQ1975	-	-	-	-	WBB1457_IB_036-1,WBB1460_E13-13014-2,WBB447_G67,WBB1451_04-00887-2
2972160	2973421	2	Rv2648-Rv2649	-	WBB1456_11-00225-4,WBB445_ARS7496	CHIN_26105	WBB1452_10-01964-2,WBB446_ARS7884,WBB448_HPV115_08	WBB1453_11-00429-1,WBB1454_IB091-1	-
3120566	3128272	7	Rv2814c-Rv2820c	-	WBB1456_11-00225-4	-	-	-	-
3120566	3121827	2	Rv2814c-Rv2815c	WBB1009_SL1875,WBB1008_SL1975,WBB1007_LQ1975	WBB445_ARS7496	-	-	WBB1453_11-00429-1,WBB1454_IB091-1	WBB1457_IB_036-1,WBB1460_E13-13014-2,WBB1458_05-01296-1,WBB447_G67,WBB1451_04-00887-2,WBB1459_E14_22547-1
3123625	3128272	5	Rv2816c-Rv2820c	-	WBB445_ARS7496	-	-	-	-
3378329	3380993	6	PE27A-PE29	-	-	-	WBB1452_10-01964-2	-	-
3480074	3483945	4	Rv3113-moeB2	-	-	CHIN_26105	-	-	-
3551281	3552542	2	Rv3184-Rv3185	WBB1009_SL1875,WBB1008_SL1975,WBB1007_LQ1975	WBB1456_11-00225-4,WBB445_ARS7496	CHIN_26105	WBB1452_10-01964-2,CHIN_F1,WBB446_ARS7884,WBB448_HPV115_08	WBB1453_11-00429-1,WBB1454_IB091-1	WBB1457_IB_036-1,WBB1460_E13-13014-2,WBB1458_05-01296-1,WBB447_G67,WBB1451_04-00887-2,WBB1459_E14_22547-1
3552764	3554025	2	Rv3186-Rv3187	WBB1009_SL1875,WBB1008_SL1975,WBB1007_LQ1975	WBB1456_11-00225-4,WBB445_ARS7496	CHIN_26105	WBB1452_10-01964-2,WBB446_ARS7884,WBB448_HPV115_08	WBB1453_11-00429-1,WBB1454_IB091-1	WBB1457_IB_036-1,WBB1460_E13-13014-2,WBB1458_05-01296-1,WBB447_G67,WBB1451_04-00887-2,WBB1459_E14_22547-1
3709049	3710379	3	moaX-Rv3324A	-	-	-	WBB1452_10-01964-2	-	-
3709715	3711694	4	moaC3-Rv3326	-	-	CHIN_26105	-	-	-
3710433	3711694	2	Rv3325-Rv3326	WBB1009_SL1875,WBB1008_SL1975,WBB1007_LQ1975	WBB1456_11-00225-4,WBB445_ARS7496	-	-	WBB1453_11-00429-1,WBB1454_IB091-1	WBB1457_IB_036-1,WBB1460_E13-13014-2,WBB1458_05-01296-1,WBB447_G67,WBB1451_04-00887-2,WBB1459_E14_22547-1
3729364	3736935	1	PPE54-PPE54	WBB1009_SL1875	-	CHIN_26105	WBB1452_10-01964-2	-	-
3729364	3743455	4	PPE54-Rv3346c	-	-	-	-	-	WBB1459_E14_22547-1
3729364	3742774	3	PPE54-PE_PGRS50	-	-	-	-	-	WBB1457_IB_036-1,WBB1460_E13-13014-2,WBB1458_05-01296-1,WBB447_G67,WBB1451_04-00887-2
3736984	3742774	2	PE_PGRS49-PE_PGRS50	-	-	-	WBB1452_10-01964-2	-	-
3738158	3742774	1	PE_PGRS50-PE_PGRS50	-	WBB1456_11-00225-4,WBB445_ARS7496	-	WBB446_ARS7884	WBB1453_11-00429-1	-
3738158	3753184	3	PE_PGRS50-PPE55	-	-	-	-	-	WBB1457_IB_036-1
3743198	3769807	10	Rv3346c-Rv3355c	-	-	-	WBB446_ARS7884,WBB448_HPV115_08	-	-
3743711	3753184	1	PPE55-PPE55	-	-	-	-	WBB1453_11-00429-1,WBB1454_IB091-1	-
3795100	3796361	2	Rv3380c-Rv3381c	WBB1009_SL1875,WBB1008_SL1975,WBB1007_LQ1975	WBB1456_11-00225-4,WBB445_ARS7496	CHIN_26105	WBB1452_10-01964-2,WBB446_ARS7884,WBB448_HPV115_08	WBB1453_11-00429-1,WBB1454_IB091-1	WBB1457_IB_036-1,WBB1460_E13-13014-2,WBB1458_05-01296-1,WBB447_G67,WBB1451_04-00887-2,WBB1459_E14_22547-1
3842239	3847701	5	PPE57-PPE59	-	-	-	WBB446_ARS7884,WBB448_HPV115_08	-	WBB447_G67
3890830	3892091	2	Rv3474-Rv3475	WBB1009_SL1875,WBB1008_SL1975,WBB1007_LQ1975	WBB1456_11-00225-4,WBB445_ARS7496	CHIN_26105	WBB1452_10-01964-2,WBB446_ARS7884,WBB448_HPV115_08	WBB1453_11-00429-1,WBB1454_IB091-1	WBB1457_IB_036-1,WBB1460_E13-13014-2,WBB1458_05-01296-1,WBB447_G67,WBB1451_04-00887-2,WBB1459_E14_22547-1
3926569	3938424	3	PE_PGRS53-ilvX	-	-	-	-	-	WBB1451_04-00887-2
3926569	3950263	8	PE_PGRS53-PE_PGRS57	-	-	-	-	-	WBB1460_E13-13014-2
3926569	3936710	2	PE_PGRS53-PE_PGRS54	-	-	-	WBB448_HPV115_08	WBB1453_11-00429-1,WBB1454_IB091-1	WBB1457_IB_036-1,WBB1458_05-01296-1,WBB447_G67,WBB1459_E14_22547-1
3931005	3936710	1	PE_PGRS54-PE_PGRS54	-	-	-	-	-	WBB1458_05-01296-1
3939617	3950263	4	PE_PGRS55-PE_PGRS57	-	-	-	-	-	WBB1459_E14_22547-1
3941724	3952470	4	PE_PGRS56-fadD19	-	-	-	-	WBB1454_IB091-1	-
3941724	3950263	3	PE_PGRS56-PE_PGRS57	-	-	-	WBB446_ARS7884	-	-
3945092	3952470	3	fadD18-fadD19	-	-	-	-	WBB1453_11-00429-1	-
3945794	3950263	1	PE_PGRS57-PE_PGRS57	WBB1009_SL1875	-	CHIN_26105	-	-	WBB1457_IB_036-1,WBB1458_05-01296-1,WBB447_G67,WBB1451_04-00887-2
3952544	3954270	2	echA19-Rv3517	-	-	CHIN_26105	-	-	-
4057733	4063249	7	ephA-lpqG	-	-	-	-	-	WBB1457_IB_036-1,WBB1460_E13-13014-2,WBB1458_05-01296-1,WBB447_G67,WBB1451_04-00887-2,WBB1459_E14_22547-1
4187699	4190517	3	Rv3737-PPE67	-	-	CHIN_26105	-	-	-
